# Supplementary material for: Epigenome-wide association study for pesticide (Permethrin and DEET) induced DNA methylation epimutation biomarkers for specific transgenerational disease
Source: Environ Health. 2020 Nov 4;19:109. doi: 10.1186/s12940-020-00666-y (PMC7643320; doi:10.1186/s12940-020-00666-y)
Supplement: Supplementary file 1 — Additional file 1K Supplemental Table S1. DMR Site List Prostate p < 1e-04. DMR name, chromosome, start, stop, length, number signature windows, minimum p-value, max log-fold change, CpG number, CpG density, gene annotation, and gene category are presented. Supplemental Table S2. DMR Site List Kidney p < 1e-04. DMR name, chromosome, start, stop, length, number signature windows, minimum p-value, max log-fold change, CpG number, CpG density, gene annotation, and gene category are presented. Supplemental Table S3. DMR Site List Testis p < 1e-04. DMR name, chromosome, start, stop, length, number signature windows, minimum p-value, max log-fold change, CpG number, CpG density, gene annotation, and gene category are presented. Supplemental Table S4. DMR Site List Multiple p < 1e-04. DMR name, chromosome, start, stop, length, number signature windows, minimum p-value, max log-fold change, CpG number, CpG density, gene annotation, and gene category are presented. [file 12940_2020_666_MOESM1_ESM.zip]

Archive with 4 entries (4 files):
- SuppTable-S1_siteTable.pesticides.prostate.1e-04R2.pdf
- SuppTable-S2_siteTable.pesticides.kidney.1e-04R2.pdf
- SuppTable-S3_siteTable.pesticides.testes.1e-04R2.pdf
- SuppTable-S4_siteTable.pesticides.multiple.1e-04R2.pdf
